# Supplementary material for: Radiomics-guided deep neural networks stratify lung adenocarcinoma prognosis from CT scans
Source: Commun Biol. 2021 Nov 12;4:1286. doi: 10.1038/s42003-021-02814-7 (PMC8590002; doi:10.1038/s42003-021-02814-7)
Supplement: Supplementary file 3 — Supplementary Data 1 [file 42003_2021_2814_MOESM3_ESM.xlsx]

## Sheet: ICC
	ICC values for the radiomics features.
	Category	Feature Name	ICC
	Shape	Elongation	0.9432
	Shape	Flatness	0.9627
	Shape	LeastAxisLength	0.9867
	Shape	MajorAxisLength	0.9958
	Shape	Maximum2DDiameterColumn	0.9954
	Shape	Maximum2DDiameterRow	0.9941
	Shape	Maximum2DDiameterSlice	0.988
	Shape	Maximum3DDiameter	0.9975
	Shape	MeshVolume	0.9832
	Shape	MinorAxisLength	0.9943
	Shape	Sphericity	0.975
	Shape	SurfaceArea	0.9939
	Shape	SurfaceVolumeRatio	0.9603
	Shape	VoxelVolume	0.9835
	Firstorder	10Percentile	0.9667
	Firstorder	90Percentile	0.9952
	Firstorder	Energy	0.9805
	Firstorder	Entropy	0.9949
	Firstorder	InterquartileRange	0.9663
	Firstorder	Kurtosis	0.9606
	Firstorder	Maximum	0.9763
	Firstorder	MeanAbsoluteDeviation	0.9756
	Firstorder	Mean	0.9876
	Firstorder	Median	0.987
	Firstorder	Minimum	0.978
	Firstorder	Range	0.9752
	Firstorder	RobustMeanAbsoluteDeviation	0.9714
	Firstorder	RootMeanSquared	0.9842
	Firstorder	Skewness	0.9766
	Firstorder	TotalEnergy	0.9734
	Firstorder	Uniformity	0.9663
	Firstorder	Variance	0.972
	GLCM	Autocorrelation	0.961
	GLCM	ClusterProminence	0.834
	GLCM	ClusterShade	0.9223
	GLCM	ClusterTendency	0.9125
	GLCM	Contrast	0.9308
	GLCM	Correlation	0.9621
	GLCM	DifferenceAverage	0.9587
	GLCM	DifferenceEntropy	0.9805
	GLCM	DifferenceVariance	0.9241
	GLCM	Id	0.983
	GLCM	Idm	0.9797
	GLCM	Idmn	0.9989
	GLCM	Idn	0.9977
	GLCM	Imc1	0.9927
	GLCM	Imc2	0.9998
	GLCM	InverseVariance	0.9853
	GLCM	JointAverage	0.974
	GLCM	JointEnergy	0.7417
	GLCM	JointEntropy	0.9922
	GLCM	MCC	0.9641
	GLCM	MaximumProbability	0.848
	GLCM	SumAverage	0.974
	GLCM	SumEntropy	0.9854
	GLCM	SumSquares	0.9168
	GLSZM	GrayLevelNonUniformity	0.9889
	GLSZM	GrayLevelNonUniformityNormalized	0.9476
	GLSZM	GrayLevelVariance	0.8917
	GLSZM	HighGrayLevelZoneEmphasis	0.9246
	GLSZM	LargeAreaEmphasis	0.9549
	GLSZM	LargeAreaHighGrayLevelEmphasis	0.9841
	GLSZM	LargeAreaLowGrayLevelEmphasis	0.8114
	GLSZM	LowGrayLevelZoneEmphasis	0.8582
	GLSZM	SizeZoneNonUniformity	0.9728
	GLSZM	SizeZoneNonUniformityNormalized	0.9495
	GLSZM	SmallAreaEmphasis	0.9767
	GLSZM	SmallAreaHighGrayLevelEmphasis	0.9239
	GLSZM	SmallAreaLowGrayLevelEmphasis	0.7389
	GLSZM	ZoneEntropy	0.9927
	GLSZM	ZonePercentage	0.986
	GLSZM	ZoneVariance	0.9547
	Margin	CDF Slope Mean	0.9102
	Margin	CDF Slope Standard Deviation	0.9727
	Margin	CDF Slope Skewness	0.8645
	Margin	CDF Slope Kurtosis	0.7902
