# Supplementary material for: Radiomics-guided deep neural networks stratify lung adenocarcinoma prognosis from CT scans
Source: Commun Biol. 2021 Nov 12;4:1286. doi: 10.1038/s42003-021-02814-7 (PMC8590002; doi:10.1038/s42003-021-02814-7)
Supplement: Supplementary file 4 — Supplementary Data 2 [file 42003_2021_2814_MOESM4_ESM.xlsx]

## Sheet: Figure 4
	YoloLatent
	Shape	Firstorder	GLCM	GLSZM	Margin
Yolo_latent_1145	0	0.142857	0.642857	0.0714286	0.142857
Yolo_latent_1161	0.0588235	0.117647	0.647059	0.0588235	0.117647
Yolo_latent22664	0	0	1	0	0
	Dense Latent
	Shape	Firstorder	GLCM	GLSZM	Margin
Dense_latent_5092	0	1	0	0	0
Dense_latent_23965	0	0.4	0.6	0	0
Dense_latent_34596	0	0	1	0	0
Dense_latent_34597	0	0	1	0	0
Dense_latent_49309	0	0.333333	0.5	0	0.166667
	VGGLatent
	Shape	Firstorder	GLCM	GLSZM	Margin
VGG_latent_9481	0	0.444444	0.333333	0.222222	0
VGG_latent_9482	0	0.545455	0.272727	0.181818	0
VGG_latent_21151	0	0.25	0.125	0.25	0.375
VGG_latent_23055	0	0.571429	0.428571	0	0
VGG_latent_25064	0	0.166667	0.5	0.333333	0
