# Supplementary material for: Radiomics-guided deep neural networks stratify lung adenocarcinoma prognosis from CT scans
Source: Commun Biol. 2021 Nov 12;4:1286. doi: 10.1038/s42003-021-02814-7 (PMC8590002; doi:10.1038/s42003-021-02814-7)
Supplement: Supplementary file 5 — Supplementary Data 3 [file 42003_2021_2814_MOESM5_ESM.xlsx]

## Sheet: Training
SurvivalTime	DeathEvent	RiskGroupRad	RiskGroupYolo	RiskGroupVGG	RiskGroupDense
48.5	0	TRUE	FALSE	FALSE	TRUE
55.2667	0	FALSE	FALSE	TRUE	FALSE
55.5	0	FALSE	FALSE	FALSE	TRUE
69.4	0	TRUE	TRUE	TRUE	TRUE
36.1	0	FALSE	FALSE	TRUE	TRUE
43.8667	0	TRUE	TRUE	FALSE	FALSE
64.8667	0	FALSE	TRUE	FALSE	FALSE
54.6667	1	TRUE	TRUE	TRUE	TRUE
58.1667	0	FALSE	FALSE	TRUE	FALSE
29.4	0	TRUE	TRUE	TRUE	TRUE
38.0333	0	TRUE	TRUE	TRUE	TRUE
48.7	0	TRUE	TRUE	TRUE	FALSE
49.3667	0	FALSE	FALSE	FALSE	FALSE
20.4667	0	TRUE	TRUE	TRUE	TRUE
62.6	0	FALSE	TRUE	TRUE	TRUE
24.6333	0	TRUE	TRUE	FALSE	FALSE
58.7333	0	FALSE	TRUE	FALSE	TRUE
58.1667	0	FALSE	FALSE	FALSE	FALSE
25.1333	0	FALSE	TRUE	TRUE	TRUE
59.7	0	FALSE	FALSE	FALSE	FALSE
5.03333	0	FALSE	FALSE	FALSE	FALSE
24.2667	0	FALSE	FALSE	FALSE	FALSE
33.8333	0	FALSE	TRUE	TRUE	TRUE
31.9	0	FALSE	FALSE	FALSE	FALSE
55.7667	0	FALSE	FALSE	FALSE	FALSE
4.66667	0	FALSE	TRUE	FALSE	TRUE
58	0	TRUE	TRUE	TRUE	TRUE
12.5	0	TRUE	FALSE	TRUE	FALSE
47.8667	0	TRUE	TRUE	TRUE	TRUE
61.5667	0	FALSE	TRUE	FALSE	FALSE
50.1	0	TRUE	TRUE	TRUE	FALSE
29.4667	0	TRUE	FALSE	FALSE	TRUE
32.0333	0	FALSE	FALSE	FALSE	TRUE
10.8667	0	TRUE	TRUE	TRUE	TRUE
37.2333	0	FALSE	TRUE	FALSE	FALSE
36.1	0	TRUE	FALSE	FALSE	TRUE
47.8667	0	TRUE	TRUE	TRUE	TRUE
29.6667	0	FALSE	FALSE	FALSE	TRUE
48.5	0	TRUE	TRUE	TRUE	TRUE
7.06667	0	TRUE	TRUE	TRUE	TRUE
42.8667	0	FALSE	FALSE	FALSE	FALSE
49.5	0	TRUE	FALSE	TRUE	TRUE
70.6	0	FALSE	FALSE	TRUE	TRUE
31.4333	0	TRUE	FALSE	FALSE	TRUE
49.0333	0	TRUE	TRUE	FALSE	FALSE
29.9	0	FALSE	FALSE	FALSE	FALSE
63.9667	0	FALSE	FALSE	TRUE	FALSE
34.7333	0	FALSE	FALSE	TRUE	FALSE
24.4	0	TRUE	TRUE	FALSE	TRUE
31.9	0	TRUE	FALSE	FALSE	TRUE
46.2333	0	FALSE	FALSE	TRUE	FALSE
30.6333	0	FALSE	TRUE	TRUE	FALSE
45.7667	0	TRUE	TRUE	TRUE	FALSE
62.9	0	FALSE	FALSE	FALSE	FALSE
58.1	0	FALSE	TRUE	FALSE	TRUE
46.8	0	TRUE	TRUE	FALSE	FALSE
57.7	0	FALSE	TRUE	TRUE	FALSE
29.6	0	TRUE	TRUE	TRUE	TRUE
34.5667	0	FALSE	TRUE	FALSE	FALSE
31	0	FALSE	FALSE	FALSE	FALSE
28.1333	0	TRUE	FALSE	TRUE	FALSE
37.5333	0	FALSE	FALSE	TRUE	FALSE
29.3	0	TRUE	TRUE	FALSE	TRUE
28.7667	0	FALSE	FALSE	FALSE	FALSE
32.0333	0	FALSE	FALSE	TRUE	TRUE
31.0667	0	FALSE	FALSE	TRUE	FALSE
28.7333	0	TRUE	FALSE	TRUE	FALSE
35.2	0	FALSE	TRUE	FALSE	FALSE
23.7	0	FALSE	FALSE	FALSE	TRUE
52.4333	0	TRUE	TRUE	TRUE	TRUE
49	0	FALSE	FALSE	FALSE	FALSE
48.1667	0	FALSE	FALSE	FALSE	TRUE
47.3333	0	TRUE	FALSE	FALSE	TRUE
58.0667	0	FALSE	FALSE	TRUE	FALSE
45.4333	0	FALSE	TRUE	TRUE	FALSE
50.1333	0	FALSE	TRUE	FALSE	FALSE
25.7667	0	FALSE	FALSE	FALSE	FALSE
63.3333	0	FALSE	TRUE	FALSE	FALSE
4.56667	0	TRUE	TRUE	TRUE	TRUE
20.9333	0	TRUE	TRUE	TRUE	TRUE
24.3667	1	TRUE	TRUE	TRUE	TRUE
3.53333	0	TRUE	TRUE	TRUE	TRUE
29.3	0	TRUE	TRUE	TRUE	TRUE
71.1	0	TRUE	FALSE	FALSE	FALSE
60	0	TRUE	TRUE	TRUE	TRUE
68.5333	0	FALSE	TRUE	FALSE	FALSE
71.9	0	TRUE	TRUE	TRUE	FALSE
62.3333	0	FALSE	FALSE	FALSE	TRUE
29.2333	0	FALSE	FALSE	TRUE	FALSE
69.2333	0	TRUE	FALSE	TRUE	FALSE
67.7	0	TRUE	FALSE	TRUE	TRUE
70.3	0	TRUE	TRUE	FALSE	FALSE
33.2	0	TRUE	FALSE	FALSE	TRUE
61.5	0	TRUE	TRUE	TRUE	TRUE
58.5333	0	TRUE	FALSE	TRUE	TRUE
42.7	0	FALSE	TRUE	FALSE	FALSE
4.2	0	TRUE	TRUE	TRUE	TRUE
22.4333	0	FALSE	TRUE	TRUE	FALSE
13.5	1	TRUE	TRUE	TRUE	TRUE
10.5	0	FALSE	TRUE	FALSE	FALSE
66.9333	0	TRUE	TRUE	TRUE	TRUE
49.9333	1	TRUE	TRUE	TRUE	TRUE
49.3	0	FALSE	FALSE	FALSE	FALSE
56.2333	0	FALSE	TRUE	FALSE	TRUE
64.6	0	TRUE	TRUE	FALSE	TRUE
58.9333	0	TRUE	FALSE	TRUE	TRUE
58.6667	0	TRUE	TRUE	FALSE	TRUE
64.2	0	TRUE	TRUE	TRUE	TRUE
18.5667	0	FALSE	FALSE	TRUE	TRUE
23.9667	0	TRUE	TRUE	FALSE	FALSE
36.1333	0	FALSE	FALSE	FALSE	TRUE
62.9	0	TRUE	TRUE	TRUE	TRUE
53.3667	0	TRUE	TRUE	TRUE	TRUE
13.7667	0	TRUE	FALSE	FALSE	FALSE
60.3	0	TRUE	FALSE	FALSE	FALSE
15.4	1	TRUE	TRUE	TRUE	TRUE
62.7667	0	FALSE	FALSE	FALSE	FALSE
52.9333	0	TRUE	TRUE	TRUE	TRUE
50.9333	0	FALSE	FALSE	FALSE	TRUE
5.53333	1	TRUE	TRUE	TRUE	TRUE
58.4667	0	TRUE	TRUE	TRUE	TRUE
40.7	0	TRUE	TRUE	TRUE	TRUE
38.0667	0	FALSE	FALSE	FALSE	FALSE
43.3333	0	TRUE	TRUE	TRUE	TRUE
58.7	0	TRUE	TRUE	FALSE	FALSE
59.9	0	FALSE	TRUE	TRUE	FALSE
60.3	0	FALSE	FALSE	FALSE	FALSE
26.9	0	FALSE	FALSE	FALSE	FALSE
7.6	1	TRUE	TRUE	FALSE	TRUE
36.8667	0	FALSE	FALSE	TRUE	TRUE
58.9	0	TRUE	FALSE	FALSE	TRUE
53.0333	0	TRUE	TRUE	TRUE	TRUE
27.1667	0	TRUE	TRUE	TRUE	TRUE
57.5667	0	FALSE	FALSE	FALSE	FALSE
52.4667	0	FALSE	FALSE	FALSE	TRUE
15.2667	0	FALSE	FALSE	TRUE	FALSE
24.2	0	FALSE	TRUE	FALSE	FALSE
24.3667	0	FALSE	FALSE	FALSE	FALSE
58.1	0	TRUE	TRUE	TRUE	TRUE
9.7	0	FALSE	TRUE	TRUE	TRUE
58.3333	0	TRUE	FALSE	TRUE	FALSE
48.7	0	FALSE	FALSE	FALSE	FALSE
58.9333	0	TRUE	TRUE	TRUE	TRUE
45.3	1	TRUE	TRUE	FALSE	TRUE
54.6667	0	FALSE	TRUE	FALSE	TRUE
55.9	0	TRUE	TRUE	FALSE	FALSE
57.8333	0	TRUE	TRUE	FALSE	TRUE
20.8333	1	TRUE	FALSE	FALSE	TRUE
49.8667	0	TRUE	TRUE	TRUE	FALSE
53.8	0	TRUE	FALSE	FALSE	FALSE
56.0333	0	TRUE	FALSE	FALSE	TRUE
10.6333	1	TRUE	TRUE	TRUE	TRUE
46.5	0	FALSE	FALSE	FALSE	FALSE
3.23333	0	FALSE	TRUE	FALSE	FALSE
7.1	0	FALSE	TRUE	FALSE	TRUE
32.8	0	TRUE	TRUE	TRUE	TRUE
52	0	TRUE	TRUE	TRUE	FALSE
53.1667	0	TRUE	FALSE	FALSE	FALSE
16.1333	1	FALSE	FALSE	TRUE	TRUE
26.2333	1	TRUE	TRUE	TRUE	TRUE
47.9	0	FALSE	FALSE	TRUE	TRUE
48.0333	0	TRUE	TRUE	FALSE	TRUE
48.9667	0	FALSE	TRUE	FALSE	FALSE
52.0333	0	TRUE	TRUE	TRUE	TRUE
50.4	0	TRUE	TRUE	TRUE	TRUE
48.5	0	FALSE	TRUE	FALSE	FALSE
49.7333	0	FALSE	FALSE	FALSE	FALSE
47.0333	0	FALSE	FALSE	FALSE	FALSE
50.3333	0	TRUE	TRUE	TRUE	FALSE
48.0333	0	FALSE	FALSE	FALSE	FALSE
49.2667	0	TRUE	TRUE	TRUE	TRUE
48	0	FALSE	TRUE	FALSE	FALSE
35.8667	1	FALSE	TRUE	FALSE	FALSE
50.1333	0	TRUE	TRUE	TRUE	TRUE
5.16667	1	TRUE	TRUE	TRUE	TRUE
36.1	0	FALSE	FALSE	TRUE	TRUE
47.4	0	TRUE	TRUE	FALSE	TRUE
11.2667	0	TRUE	TRUE	TRUE	TRUE
45.5	0	TRUE	FALSE	FALSE	FALSE
40.9	0	FALSE	TRUE	TRUE	FALSE
46.9667	0	FALSE	FALSE	FALSE	FALSE
17.2667	0	FALSE	TRUE	TRUE	FALSE
29.4667	0	TRUE	TRUE	FALSE	FALSE
28.5	0	FALSE	TRUE	FALSE	FALSE
39.9	0	TRUE	TRUE	TRUE	TRUE
43.7	0	FALSE	FALSE	TRUE	FALSE
35.9333	0	FALSE	FALSE	FALSE	FALSE
42.4667	0	FALSE	FALSE	FALSE	FALSE
11.4	0	TRUE	TRUE	TRUE	TRUE
42.2667	0	TRUE	TRUE	TRUE	TRUE
41.5667	0	FALSE	FALSE	TRUE	FALSE
36.6333	0	FALSE	FALSE	FALSE	FALSE
36.5667	0	FALSE	FALSE	FALSE	TRUE
20.1667	0	FALSE	TRUE	TRUE	TRUE
36.6333	0	FALSE	FALSE	TRUE	FALSE
35.8667	0	FALSE	FALSE	TRUE	FALSE
21.4333	1	TRUE	TRUE	TRUE	TRUE
41.2	0	FALSE	TRUE	FALSE	FALSE
40.0333	0	FALSE	FALSE	FALSE	TRUE
37.8	0	FALSE	TRUE	TRUE	TRUE
35.9333	0	FALSE	FALSE	TRUE	FALSE
4.56667	1	FALSE	FALSE	TRUE	FALSE
35.6667	0	FALSE	TRUE	FALSE	FALSE
40.8	0	TRUE	FALSE	TRUE	FALSE
24.8667	0	FALSE	FALSE	TRUE	FALSE
38.4	0	TRUE	TRUE	TRUE	TRUE
40.8	0	TRUE	FALSE	TRUE	FALSE
37.1	0	FALSE	FALSE	FALSE	FALSE
34.4	0	TRUE	FALSE	TRUE	TRUE
4.23333	1	TRUE	TRUE	TRUE	TRUE
37.2333	1	FALSE	FALSE	TRUE	FALSE
4	1	TRUE	TRUE	TRUE	TRUE
37.7667	0	TRUE	FALSE	TRUE	TRUE
22.1333	0	FALSE	TRUE	FALSE	TRUE
31.8333	0	FALSE	FALSE	FALSE	FALSE
37.2667	0	TRUE	FALSE	TRUE	TRUE
34.8	0	TRUE	TRUE	TRUE	TRUE
38.0333	0	FALSE	FALSE	FALSE	TRUE
38.1333	0	TRUE	TRUE	FALSE	TRUE
35.1667	0	TRUE	FALSE	TRUE	FALSE
35.6	0	TRUE	TRUE	TRUE	TRUE
36.4	0	FALSE	FALSE	FALSE	FALSE
35.1	0	TRUE	TRUE	FALSE	TRUE
36.6333	0	TRUE	FALSE	FALSE	TRUE
35.7667	0	TRUE	TRUE	TRUE	TRUE
29.5	1	TRUE	TRUE	TRUE	TRUE
35.1333	0	TRUE	FALSE	FALSE	TRUE
18.2667	0	FALSE	TRUE	TRUE	FALSE
35.6333	0	FALSE	FALSE	FALSE	FALSE
36.1	0	TRUE	TRUE	TRUE	TRUE
35.3	0	FALSE	FALSE	FALSE	TRUE
34.8	0	TRUE	TRUE	TRUE	TRUE
30.6333	0	TRUE	FALSE	TRUE	TRUE
32.0333	0	FALSE	FALSE	FALSE	TRUE
15.5667	0	FALSE	FALSE	TRUE	FALSE
30.6	0	FALSE	FALSE	TRUE	FALSE
30.6	0	TRUE	TRUE	FALSE	TRUE
28.0667	0	TRUE	TRUE	TRUE	TRUE
29.1	0	FALSE	FALSE	TRUE	FALSE
33.5	0	FALSE	FALSE	FALSE	FALSE
24.0333	0	FALSE	FALSE	FALSE	FALSE
33.8667	0	FALSE	FALSE	TRUE	TRUE
24.9667	0	FALSE	FALSE	FALSE	FALSE
29	0	TRUE	TRUE	FALSE	FALSE
33.5	0	FALSE	TRUE	FALSE	TRUE
29.3	0	FALSE	FALSE	TRUE	TRUE
30	0	TRUE	TRUE	TRUE	TRUE
27.2	0	FALSE	TRUE	FALSE	FALSE
31.2667	0	TRUE	TRUE	TRUE	TRUE
31.4667	0	FALSE	TRUE	TRUE	FALSE
29.6333	0	TRUE	TRUE	TRUE	TRUE
29.3	0	TRUE	FALSE	FALSE	FALSE
30	0	TRUE	TRUE	FALSE	TRUE
28.6	0	TRUE	FALSE	FALSE	FALSE
28.6	0	FALSE	FALSE	FALSE	TRUE
28.9333	0	TRUE	FALSE	TRUE	TRUE
32.4333	0	TRUE	TRUE	TRUE	TRUE
29.2333	0	FALSE	FALSE	FALSE	FALSE
30.3667	0	FALSE	FALSE	FALSE	FALSE
27.6667	0	TRUE	TRUE	TRUE	FALSE
32.7333	0	FALSE	TRUE	FALSE	FALSE
31.9667	0	TRUE	FALSE	TRUE	FALSE
25.6333	0	FALSE	TRUE	TRUE	FALSE
29.6	0	TRUE	TRUE	TRUE	TRUE
25.3	0	TRUE	TRUE	TRUE	TRUE
32.8667	0	TRUE	FALSE	TRUE	FALSE
31.1	0	FALSE	TRUE	FALSE	FALSE
29.5333	0	FALSE	TRUE	FALSE	FALSE
27.9333	0	TRUE	FALSE	FALSE	FALSE
32.4667	0	TRUE	FALSE	TRUE	TRUE
29.6	0	FALSE	FALSE	FALSE	FALSE
7.46667	0	FALSE	TRUE	TRUE	FALSE
30.3333	0	TRUE	TRUE	TRUE	TRUE
23.0333	1	TRUE	FALSE	TRUE	TRUE
24.2333	1	TRUE	TRUE	TRUE	TRUE
17.1333	0	TRUE	TRUE	TRUE	TRUE
24.1333	0	FALSE	FALSE	FALSE	FALSE
31.2667	0	FALSE	FALSE	TRUE	TRUE
24.9667	0	FALSE	FALSE	TRUE	FALSE
26.0333	0	TRUE	TRUE	TRUE	TRUE
10.9333	1	TRUE	FALSE	TRUE	FALSE
30.8333	0	TRUE	FALSE	FALSE	FALSE
27.5333	0	TRUE	TRUE	TRUE	TRUE
24.8	0	FALSE	TRUE	FALSE	FALSE
24.3667	0	TRUE	FALSE	FALSE	FALSE
28.3667	0	FALSE	TRUE	TRUE	TRUE
29.6	0	FALSE	TRUE	TRUE	FALSE
25	0	FALSE	TRUE	FALSE	FALSE
27.5333	0	FALSE	FALSE	FALSE	FALSE
18.1333	1	TRUE	TRUE	TRUE	TRUE
29.6333	0	TRUE	FALSE	FALSE	TRUE
21.4333	0	FALSE	FALSE	TRUE	FALSE
22.8667	0	TRUE	FALSE	TRUE	TRUE
29.6	0	FALSE	FALSE	FALSE	TRUE
27.5	0	TRUE	TRUE	TRUE	FALSE
29.3	0	TRUE	FALSE	FALSE	FALSE
24.4333	0	FALSE	FALSE	TRUE	FALSE
24.4333	0	TRUE	TRUE	TRUE	TRUE
24.4333	0	FALSE	FALSE	TRUE	FALSE
26.0667	0	FALSE	TRUE	FALSE	TRUE
24.4667	0	TRUE	FALSE	TRUE	FALSE
29.2333	0	FALSE	FALSE	FALSE	FALSE
28.6	0	FALSE	FALSE	TRUE	TRUE
21.5667	0	TRUE	FALSE	TRUE	FALSE
28.3333	0	TRUE	TRUE	FALSE	FALSE
29.2667	0	FALSE	TRUE	FALSE	TRUE
5.36667	0	TRUE	TRUE	TRUE	TRUE
18.3	0	FALSE	FALSE	FALSE	FALSE
28.9333	0	FALSE	FALSE	TRUE	FALSE
26.4667	0	FALSE	FALSE	TRUE	FALSE
24.1	0	TRUE	TRUE	TRUE	TRUE
23.5	0	TRUE	FALSE	FALSE	TRUE
24.6667	0	FALSE	FALSE	FALSE	TRUE
23.2	0	FALSE	FALSE	TRUE	FALSE
26.0667	0	FALSE	TRUE	FALSE	TRUE
24.1	0	TRUE	TRUE	TRUE	TRUE
3.8	0	FALSE	FALSE	FALSE	FALSE
26.5667	0	TRUE	TRUE	FALSE	FALSE
22.9667	0	FALSE	TRUE	FALSE	FALSE
24.6	0	TRUE	TRUE	FALSE	TRUE
24.2667	0	FALSE	FALSE	FALSE	FALSE
14.5667	0	TRUE	TRUE	TRUE	TRUE
25.8667	0	TRUE	TRUE	TRUE	TRUE
21.1333	0	FALSE	FALSE	FALSE	FALSE
19.2	0	TRUE	TRUE	TRUE	FALSE
20.7667	0	FALSE	FALSE	FALSE	FALSE
21.4	0	FALSE	TRUE	FALSE	FALSE
23.3667	0	FALSE	FALSE	TRUE	FALSE
23.0667	0	FALSE	FALSE	FALSE	FALSE
22.5	0	TRUE	TRUE	FALSE	TRUE
17.2	0	TRUE	FALSE	TRUE	FALSE
22.0333	0	TRUE	TRUE	FALSE	FALSE
18.7	0	FALSE	FALSE	FALSE	TRUE
19.6	0	FALSE	FALSE	TRUE	FALSE
22.1333	0	TRUE	FALSE	TRUE	FALSE
18.3	0	TRUE	FALSE	TRUE	FALSE
21.7667	0	TRUE	FALSE	TRUE	FALSE
18.4333	0	FALSE	TRUE	TRUE	TRUE
17.9333	0	FALSE	TRUE	FALSE	FALSE
21.2667	0	TRUE	TRUE	TRUE	TRUE
17.7	0	FALSE	FALSE	TRUE	TRUE
16	0	FALSE	TRUE	FALSE	FALSE
17.5	0	FALSE	FALSE	FALSE	TRUE
20.0333	0	TRUE	TRUE	FALSE	FALSE
8.13333	0	TRUE	TRUE	FALSE	TRUE
17.0667	0	FALSE	TRUE	FALSE	TRUE
18.5	0	TRUE	TRUE	TRUE	TRUE
16.0333	0	FALSE	FALSE	FALSE	FALSE
16.6667	0	TRUE	TRUE	TRUE	TRUE
12.2333	0	TRUE	TRUE	TRUE	TRUE
13.5333	0	FALSE	FALSE	FALSE	TRUE
11.9333	0	FALSE	FALSE	FALSE	FALSE
14.3	0	FALSE	FALSE	FALSE	TRUE
11.9	0	TRUE	TRUE	TRUE	TRUE
3.3	0	TRUE	TRUE	TRUE	FALSE
3.7	0	FALSE	FALSE	TRUE	FALSE
11.8333	0	TRUE	FALSE	TRUE	FALSE
8.9	0	TRUE	TRUE	TRUE	TRUE
11.9333	0	TRUE	TRUE	TRUE	TRUE
10.2	0	FALSE	FALSE	FALSE	FALSE
9.1	0	TRUE	FALSE	TRUE	FALSE
8.46667	0	TRUE	FALSE	TRUE	FALSE
5.9	0	TRUE	TRUE	FALSE	TRUE
7.93333	0	TRUE	FALSE	FALSE	TRUE
7.43333	0	TRUE	FALSE	TRUE	FALSE
4.86667	0	FALSE	TRUE	FALSE	FALSE
4.86667	0	FALSE	TRUE	FALSE	FALSE
5.13333	0	FALSE	FALSE	FALSE	TRUE
4.93333	0	TRUE	FALSE	FALSE	TRUE
5.36667	0	TRUE	TRUE	FALSE	FALSE
6.56667	0	FALSE	FALSE	FALSE	FALSE
4.33333	0	FALSE	TRUE	TRUE	TRUE
4.53333	0	TRUE	TRUE	FALSE	TRUE
4.6	0	FALSE	FALSE	TRUE	FALSE
3.5	0	FALSE	TRUE	FALSE	FALSE
12.1333	0	TRUE	FALSE	FALSE	FALSE
11.8	0	FALSE	FALSE	FALSE	FALSE
5.9	0	FALSE	FALSE	FALSE	TRUE
13.0333	0	FALSE	FALSE	FALSE	TRUE
3.4	0	FALSE	FALSE	FALSE	FALSE
26.4667	0	FALSE	FALSE	FALSE	FALSE
6.13333	0	FALSE	FALSE	FALSE	FALSE
3.8	1	TRUE	TRUE	TRUE	TRUE
17.2333	0	FALSE	FALSE	FALSE	FALSE
11.5333	0	TRUE	FALSE	TRUE	TRUE
17.8667	0	FALSE	FALSE	TRUE	TRUE
6.4	0	FALSE	FALSE	TRUE	FALSE
16.7	0	FALSE	FALSE	TRUE	FALSE
9.43333	0	FALSE	TRUE	FALSE	FALSE
13.8	0	TRUE	FALSE	FALSE	TRUE
11.2667	0	TRUE	FALSE	FALSE	FALSE
21.9667	0	FALSE	TRUE	FALSE	FALSE
26.6	0	TRUE	TRUE	TRUE	TRUE
11.5667	0	TRUE	TRUE	FALSE	TRUE
17.7	0	FALSE	FALSE	FALSE	TRUE
29.3667	0	FALSE	FALSE	FALSE	FALSE
14.7333	0	FALSE	FALSE	FALSE	FALSE
26.3667	0	FALSE	FALSE	FALSE	TRUE
2.13333	0	FALSE	TRUE	FALSE	TRUE
22.4667	0	FALSE	FALSE	FALSE	TRUE
32.2667	0	TRUE	TRUE	FALSE	TRUE
13.4	1	TRUE	TRUE	TRUE	TRUE
22.3333	0	TRUE	TRUE	TRUE	TRUE
23.4333	0	FALSE	TRUE	FALSE	FALSE
14.6667	0	FALSE	FALSE	FALSE	FALSE
20.4333	0	TRUE	FALSE	FALSE	TRUE
20.7667	0	TRUE	FALSE	FALSE	FALSE
17.7333	0	TRUE	TRUE	TRUE	FALSE
17.7667	0	TRUE	TRUE	FALSE	FALSE
17.5667	0	TRUE	TRUE	TRUE	TRUE
4.83333	0	FALSE	FALSE	FALSE	FALSE
17.5	0	TRUE	TRUE	TRUE	TRUE
12.1667	0	TRUE	FALSE	TRUE	TRUE
7.46667	0	FALSE	FALSE	FALSE	FALSE
13.0667	0	FALSE	FALSE	FALSE	FALSE
14.3333	0	FALSE	TRUE	FALSE	FALSE
16.2	0	FALSE	FALSE	TRUE	TRUE
12.9333	0	FALSE	FALSE	FALSE	FALSE
13.5	0	FALSE	TRUE	FALSE	FALSE
10.6667	0	TRUE	TRUE	TRUE	TRUE
13.6	0	TRUE	FALSE	FALSE	TRUE
10.3333	0	TRUE	TRUE	TRUE	FALSE
8.8	0	TRUE	TRUE	TRUE	TRUE
15.3	0	TRUE	FALSE	TRUE	TRUE
9.7	0	FALSE	FALSE	FALSE	FALSE
7.03333	0	TRUE	TRUE	FALSE	FALSE
10.8	0	FALSE	FALSE	FALSE	FALSE
7.33333	0	TRUE	TRUE	TRUE	TRUE
8.63333	0	TRUE	TRUE	TRUE	TRUE
6.5	0	FALSE	FALSE	TRUE	TRUE
4.36667	0	FALSE	FALSE	FALSE	TRUE
4.43333	0	TRUE	FALSE	TRUE	TRUE

## Sheet: Test
SurvivalTime	DeathEvent	RiskGroupRad	RiskGroupYolo	RiskGroupVGG	RiskGroupDense
71.5	0	TRUE	FALSE	FALSE	TRUE
29.3333	0	FALSE	FALSE	TRUE	FALSE
39.1333	0	TRUE	TRUE	TRUE	TRUE
57.5333	0	FALSE	FALSE	FALSE	FALSE
64.7667	0	FALSE	FALSE	TRUE	FALSE
19.2667	0	TRUE	TRUE	TRUE	TRUE
33.2	0	FALSE	TRUE	FALSE	TRUE
61.9667	0	FALSE	FALSE	FALSE	FALSE
19.7333	0	FALSE	TRUE	FALSE	FALSE
31.7667	0	TRUE	FALSE	FALSE	TRUE
43.4667	0	FALSE	FALSE	FALSE	FALSE
63.0333	0	FALSE	FALSE	FALSE	TRUE
39.0333	1	FALSE	TRUE	FALSE	TRUE
59.4333	0	FALSE	FALSE	FALSE	FALSE
9.2	0	FALSE	FALSE	TRUE	FALSE
12.9333	0	TRUE	TRUE	TRUE	TRUE
30.2	0	FALSE	FALSE	FALSE	TRUE
50.1	0	TRUE	FALSE	TRUE	FALSE
29.2333	0	FALSE	TRUE	FALSE	TRUE
5.83333	0	FALSE	TRUE	FALSE	FALSE
59.1333	0	TRUE	TRUE	TRUE	TRUE
3.63333	0	FALSE	FALSE	FALSE	TRUE
28.9667	0	FALSE	TRUE	FALSE	FALSE
7.76667	0	TRUE	FALSE	TRUE	FALSE
31.0333	0	TRUE	TRUE	TRUE	TRUE
55.0333	0	FALSE	FALSE	FALSE	FALSE
22.3	0	TRUE	TRUE	TRUE	TRUE
62.4333	0	TRUE	FALSE	TRUE	TRUE
62.0333	0	TRUE	TRUE	TRUE	TRUE
57.7667	0	FALSE	TRUE	TRUE	FALSE
65.6667	0	TRUE	FALSE	TRUE	TRUE
2.33333	0	FALSE	FALSE	FALSE	TRUE
16.9	0	FALSE	TRUE	FALSE	FALSE
64.8333	0	FALSE	TRUE	TRUE	TRUE
32.2667	0	FALSE	FALSE	FALSE	FALSE
64.9333	0	TRUE	TRUE	TRUE	TRUE
71.5667	0	TRUE	TRUE	FALSE	FALSE
69.6333	0	FALSE	FALSE	FALSE	FALSE
52.6667	0	FALSE	TRUE	TRUE	TRUE
59.3667	0	TRUE	TRUE	TRUE	FALSE
67.3333	0	FALSE	FALSE	TRUE	TRUE
69	0	TRUE	TRUE	TRUE	TRUE
59.6667	0	TRUE	FALSE	FALSE	FALSE
42.5667	1	TRUE	TRUE	TRUE	TRUE
56.4	0	FALSE	TRUE	FALSE	FALSE
58.4667	0	TRUE	TRUE	TRUE	FALSE
59.3	0	TRUE	TRUE	TRUE	FALSE
58.1	0	TRUE	TRUE	TRUE	TRUE
59.9333	0	TRUE	TRUE	FALSE	TRUE
29.2333	0	TRUE	TRUE	FALSE	FALSE
54.0333	0	FALSE	FALSE	TRUE	FALSE
33.5333	0	TRUE	TRUE	TRUE	FALSE
55.2667	0	TRUE	TRUE	TRUE	TRUE
58.2667	0	FALSE	TRUE	FALSE	FALSE
59.5333	0	TRUE	TRUE	TRUE	FALSE
21.5667	1	TRUE	TRUE	TRUE	TRUE
59.3333	0	TRUE	TRUE	TRUE	TRUE
57.0333	0	FALSE	TRUE	FALSE	FALSE
58.3667	0	TRUE	TRUE	TRUE	TRUE
54.2333	0	TRUE	FALSE	FALSE	FALSE
52.5	0	FALSE	TRUE	FALSE	TRUE
30.7667	0	TRUE	FALSE	FALSE	TRUE
49.7	0	TRUE	TRUE	TRUE	TRUE
34.6	0	FALSE	FALSE	TRUE	TRUE
36.9	0	FALSE	FALSE	TRUE	FALSE
19.2667	0	TRUE	FALSE	TRUE	TRUE
11.0333	0	TRUE	FALSE	TRUE	TRUE
50.3333	0	FALSE	FALSE	FALSE	TRUE
41.6667	0	FALSE	TRUE	FALSE	FALSE
19.2	0	FALSE	TRUE	FALSE	TRUE
51.3667	0	TRUE	TRUE	FALSE	FALSE
44.9	0	TRUE	FALSE	TRUE	TRUE
47.1667	0	FALSE	FALSE	FALSE	FALSE
47.0333	0	TRUE	TRUE	TRUE	TRUE
12.0667	1	TRUE	TRUE	TRUE	TRUE
48.3333	0	TRUE	FALSE	FALSE	TRUE
47.2	0	FALSE	TRUE	FALSE	FALSE
47.1667	0	TRUE	TRUE	TRUE	TRUE
47.6333	0	FALSE	TRUE	FALSE	TRUE
41.3667	0	FALSE	FALSE	FALSE	FALSE
25.6	0	FALSE	FALSE	TRUE	TRUE
41.0333	0	TRUE	FALSE	TRUE	FALSE
44.6	0	TRUE	TRUE	TRUE	TRUE
31.4333	0	TRUE	FALSE	TRUE	TRUE
35.7667	0	TRUE	TRUE	FALSE	FALSE
5.3	0	FALSE	FALSE	FALSE	FALSE
36.6	0	FALSE	FALSE	TRUE	FALSE
36.1	0	FALSE	FALSE	TRUE	FALSE
18.7333	1	TRUE	TRUE	TRUE	TRUE
38.1	0	TRUE	TRUE	TRUE	TRUE
35.4333	0	FALSE	TRUE	FALSE	TRUE
34.4	0	TRUE	TRUE	TRUE	TRUE
30.2333	0	FALSE	TRUE	FALSE	TRUE
35.9333	0	TRUE	TRUE	FALSE	FALSE
36.9333	0	TRUE	TRUE	TRUE	TRUE
23.1333	1	TRUE	TRUE	TRUE	FALSE
31.3667	0	TRUE	TRUE	TRUE	TRUE
16.8	1	TRUE	TRUE	TRUE	TRUE
31.8333	0	FALSE	FALSE	FALSE	FALSE
32.2	0	FALSE	FALSE	FALSE	FALSE
33.6333	0	FALSE	FALSE	FALSE	FALSE
34.6667	0	FALSE	FALSE	TRUE	FALSE
30.6667	0	FALSE	FALSE	TRUE	FALSE
32.9667	0	FALSE	TRUE	FALSE	FALSE
33.2667	0	FALSE	FALSE	TRUE	FALSE
25.0333	0	TRUE	FALSE	FALSE	FALSE
25.1333	0	FALSE	FALSE	FALSE	FALSE
31.6667	0	TRUE	TRUE	TRUE	FALSE
30	0	TRUE	TRUE	FALSE	TRUE
28.7	0	TRUE	TRUE	FALSE	TRUE
31.6667	0	TRUE	TRUE	TRUE	TRUE
25.4667	0	TRUE	FALSE	TRUE	FALSE
29.4667	0	FALSE	FALSE	TRUE	TRUE
29.4667	0	TRUE	TRUE	FALSE	TRUE
11.4333	1	TRUE	TRUE	TRUE	TRUE
25.4	0	FALSE	FALSE	FALSE	FALSE
30.6	0	TRUE	FALSE	FALSE	FALSE
30.6	0	TRUE	TRUE	FALSE	FALSE
18.5	0	TRUE	TRUE	TRUE	TRUE
32	0	FALSE	TRUE	FALSE	TRUE
24.8333	0	FALSE	TRUE	FALSE	TRUE
14.2667	1	TRUE	TRUE	TRUE	TRUE
29.7	1	TRUE	TRUE	TRUE	TRUE
26.6333	0	TRUE	TRUE	TRUE	FALSE
31.2667	0	TRUE	TRUE	TRUE	TRUE
22.1667	0	FALSE	FALSE	FALSE	FALSE
25.8333	0	FALSE	FALSE	TRUE	FALSE
28.7333	0	FALSE	TRUE	TRUE	TRUE
29.4667	0	FALSE	FALSE	TRUE	TRUE
30.3	0	TRUE	TRUE	TRUE	TRUE
29.1667	0	FALSE	TRUE	TRUE	FALSE
29.9667	0	FALSE	TRUE	FALSE	TRUE
26.3333	0	TRUE	FALSE	FALSE	TRUE
30.1333	0	TRUE	TRUE	TRUE	TRUE
21.5667	0	FALSE	TRUE	FALSE	FALSE
25.1	0	TRUE	TRUE	FALSE	FALSE
24.2	0	TRUE	TRUE	TRUE	TRUE
25.0333	0	FALSE	FALSE	TRUE	TRUE
28.2333	0	TRUE	TRUE	TRUE	TRUE
21.2	0	FALSE	FALSE	FALSE	TRUE
22.6667	0	TRUE	TRUE	TRUE	TRUE
25.8333	0	FALSE	TRUE	TRUE	FALSE
22.9667	0	FALSE	FALSE	FALSE	TRUE
18.6	0	TRUE	TRUE	TRUE	TRUE
23.8667	0	FALSE	FALSE	TRUE	FALSE
23.6	0	FALSE	TRUE	TRUE	TRUE
24.5667	0	TRUE	TRUE	FALSE	TRUE
23.4333	0	TRUE	TRUE	TRUE	TRUE
18.3667	0	TRUE	TRUE	TRUE	TRUE
22.9	0	FALSE	TRUE	TRUE	TRUE
20.3	0	FALSE	FALSE	FALSE	FALSE
18.4333	0	FALSE	TRUE	FALSE	FALSE
18.4	0	FALSE	FALSE	FALSE	FALSE
18.5333	0	FALSE	TRUE	TRUE	FALSE
17.5	0	TRUE	TRUE	TRUE	FALSE
21.2333	0	TRUE	TRUE	TRUE	TRUE
4.43333	0	TRUE	FALSE	TRUE	FALSE
17.6667	0	TRUE	TRUE	TRUE	FALSE
17.7333	0	FALSE	TRUE	FALSE	FALSE
10.1	0	TRUE	TRUE	TRUE	TRUE
6.9	0	FALSE	FALSE	TRUE	FALSE
4.76667	0	FALSE	FALSE	FALSE	FALSE
5.76667	0	TRUE	FALSE	TRUE	TRUE
8.93333	0	TRUE	TRUE	TRUE	TRUE
14.5333	0	TRUE	FALSE	FALSE	TRUE
6.86667	0	FALSE	TRUE	FALSE	TRUE
14.8333	0	FALSE	TRUE	FALSE	TRUE
17.0333	0	FALSE	TRUE	FALSE	TRUE
6.63333	0	FALSE	FALSE	FALSE	FALSE
17.9333	0	FALSE	FALSE	FALSE	FALSE
19	0	TRUE	TRUE	TRUE	TRUE
16	0	FALSE	FALSE	FALSE	TRUE
33.4667	0	TRUE	TRUE	TRUE	TRUE
18.1667	0	FALSE	FALSE	FALSE	TRUE
16.9	0	TRUE	TRUE	TRUE	TRUE
13.2333	0	TRUE	TRUE	FALSE	FALSE
11.7	0	TRUE	TRUE	FALSE	TRUE
6.16667	0	FALSE	TRUE	FALSE	FALSE
8.96667	0	TRUE	TRUE	TRUE	TRUE
6.23333	0	FALSE	TRUE	FALSE	TRUE
7.2	0	TRUE	TRUE	TRUE	TRUE
10.0333	1	TRUE	TRUE	TRUE	TRUE
6.56667	0	FALSE	FALSE	FALSE	FALSE
4.5	0	FALSE	TRUE	FALSE	FALSE
4.6	0	TRUE	TRUE	TRUE	TRUE

## Sheet: Validation
SurvivalTime	DeathEvent	RiskGroupYolo	RiskGroupVGG	RiskGroupDense
2.33333	0	TRUE	TRUE	TRUE
22.2	0	FALSE	TRUE	TRUE
51.6	1	TRUE	TRUE	TRUE
76.5667	0	TRUE	FALSE	TRUE
104.967	0	FALSE	FALSE	TRUE
116.667	0	TRUE	TRUE	TRUE
64.0333	0	TRUE	FALSE	FALSE
107.4	0	FALSE	TRUE	TRUE
15.9667	1	FALSE	FALSE	TRUE
77.6667	0	TRUE	TRUE	FALSE
108.633	0	FALSE	FALSE	FALSE
23.6667	1	TRUE	TRUE	TRUE
88.1	0	TRUE	TRUE	TRUE
86.6667	0	FALSE	TRUE	FALSE
60.4667	1	TRUE	TRUE	TRUE
62.8667	0	TRUE	FALSE	FALSE
83.1333	0	TRUE	FALSE	FALSE
42.6333	1	TRUE	TRUE	TRUE
72.5333	0	FALSE	TRUE	TRUE
74.3	0	FALSE	TRUE	FALSE
74.3667	0	FALSE	TRUE	TRUE
71.9333	0	FALSE	FALSE	FALSE
71.6	0	FALSE	FALSE	FALSE
8.63333	1	TRUE	TRUE	TRUE
66.6667	0	FALSE	TRUE	TRUE
13.3667	1	FALSE	FALSE	FALSE
14.3	1	TRUE	TRUE	TRUE
64.5	0	TRUE	FALSE	TRUE
40.4333	1	TRUE	TRUE	TRUE
46.7	0	TRUE	FALSE	FALSE
65.8333	0	FALSE	TRUE	FALSE
12.4667	1	FALSE	TRUE	TRUE
65.0667	0	FALSE	FALSE	TRUE
61.1333	0	FALSE	FALSE	TRUE
32.9333	1	TRUE	TRUE	TRUE
30.1	1	TRUE	FALSE	FALSE
7.63333	1	TRUE	TRUE	TRUE
61.3333	0	FALSE	TRUE	TRUE
25.4333	0	FALSE	FALSE	FALSE
22.7667	1	TRUE	TRUE	TRUE
51.8333	0	FALSE	TRUE	TRUE
71.5	0	FALSE	TRUE	TRUE
48.5333	0	FALSE	FALSE	FALSE
50.7	0	FALSE	FALSE	FALSE
47.5	0	TRUE	FALSE	FALSE
42.7333	0	TRUE	FALSE	FALSE
3.93333	0	TRUE	TRUE	TRUE
33.6333	0	FALSE	FALSE	FALSE
16.0667	0	FALSE	FALSE	TRUE
48.2667	0	TRUE	TRUE	FALSE
30.0333	0	FALSE	TRUE	TRUE
38.6667	0	FALSE	FALSE	TRUE
27.1667	0	FALSE	FALSE	FALSE
47.5	0	FALSE	TRUE	FALSE
21	0	FALSE	FALSE	TRUE
37.9667	0	TRUE	FALSE	FALSE
32.6333	0	FALSE	TRUE	TRUE
25.4333	0	FALSE	FALSE	FALSE
29.3	0	FALSE	TRUE	FALSE
29.5667	0	FALSE	TRUE	FALSE
28.7	0	FALSE	FALSE	FALSE
25.1	0	FALSE	FALSE	FALSE
44.9667	0	FALSE	FALSE	FALSE
31.8667	0	FALSE	FALSE	FALSE
18.9333	0	FALSE	FALSE	TRUE
50.4333	0	TRUE	TRUE	TRUE
38.5333	0	TRUE	TRUE	TRUE
36.6667	0	TRUE	FALSE	TRUE
57.0333	0	FALSE	FALSE	FALSE
7.36667	0	FALSE	FALSE	TRUE
